# Supplementary material for: Modelling hemodynamics regulation in rats and dogs to facilitate drugs safety risk assessment
Source: Front Pharmacol. 2024 Oct 29;15:1402462. doi: 10.3389/fphar.2024.1402462 (PMC11555398; doi:10.3389/fphar.2024.1402462)
Supplement: Supplementary file 2 [file DataSheet1.ZIP]

Archive with 8 entries (8 files):
- Supplementary figures/Supplementary Figure 1.tif
- Supplementary figures/Supplementary Figure 2.tif
- Supplementary figures/Supplementary Figure 3.tif
- Supplementary figures/Supplementary Figure 4.tif
- Supplementary figures/Supplementary Figure 5.tif
- Supplementary figures/Supplementary Figure 6.tif
- Supplementary figures/Supplementary Figure 7.tif
- Supplementary figures/Supplementary Figure 8.tif
